# Supplementary material for: Lower Broadly Neutralizing Antibody Responses in Female Versus Male HIV-1 Infected Injecting Drug Users
Source: Viruses. 2019 Apr 25;11(4):384. doi: 10.3390/v11040384 (PMC6521154; doi:10.3390/v11040384)
Supplement: Supplementary file 1 [file viruses-11-00384-s001.zip]

Archive with 1 entries (1 files):
- viruses-451773-supplementary.xlsx
