# Supplementary material for: Lower Broadly Neutralizing Antibody Responses in Female Versus Male HIV-1 Infected Injecting Drug Users
Source: Viruses. 2019 Apr 25;11(4):384. doi: 10.3390/v11040384 (PMC6521154; doi:10.3390/v11040384)
Supplement: Supplementary file 1 [file viruses-11-00384-s001.zip › viruses-451773-supplementary.xlsx]

## Sheet: IC50 values
MSM ID	Gender	94UG103	92BR020	93IN905	MGRM-C026	92TH021	JRCSF	NL43	MLV		IDU ID	Gender	94UG103	92BR020	93IN905	MGRM-C026	92TH021	JRCSF	NL43	MLV
19999	M	54.8669	51.6754	-	-	-	119.355	474.094	-		12867	M	-	150.901	43.3643	-	-	59.6876	508.987	-
19998	M	78.7767	88.95	121.969	70.693	76.2764	-	1289.53	-		12910	M	-	-	57.6196	-	-	-	56.0704	-
19992	M	-	122.697	60.051	-	-	141.454	1118.68	-		12948	M	65.1131	151.803	110.34	-	-	-	2033.28	-
19991	M	60.7389	83.4847	142.987	154.854	87.3347	117.055	1713.17	-		12950	M	453.417	305.768	2306.53	966.586	241.138	1165.39	1279.32	-
19988	M	232.778	261.98	368.094	830.636	101.216	481.772	1295.24	-		12956	M	67.5445	138.987	249.301	40.3618	87.4168	80.3612	509.06	-
19984	M	-	75.8117	54.7395	-	42.7398	105.125	1114.4	-		12969	M	66.3921	466.005	271.689	343.656	52.2706	105.231	3872.81	-
19983	M	92.6588	369.688	325.065	408.267	139.658	1005.82	6753.43	-		12975	M	59.9049	116.225	146.639	49.2799	48.698	66.0943	858.481	-
19981	M	197.442	183.255	107.094	65.0275	68.3053	218.666	1150.47	-		12979	F	-	42.0351	-	-	-	-	136.637	-
19980	M	-	113.639	56.7233	61.0076	43.9437	-	760.738	-		12994	M	24.5	72.8778	24.5	24.5	24.5	24.5	572.323	-
19979	M	-	180.136	53.8721	-	-	47.3736	634.098	-		13914	F	-	-	61.2871	-	73.7	-	42.563	-
19974	M	-	90.5186	-	-	-	44.1275	913.223	-		13969	F	-	-	56.2752	-	-	-	108.816	-
19970	M	-	344.146	308.028	130.639	-	68.9837	749.26	-		14956	F	50.9931	184.837	152.722	65.9261	51.6164	50.5	301.457	-
19964	M	68.9147	869.225	117.456	91.263	52.6225	153.617	3942.78	-		14968	M	-	148.539	51.9845	-	40.7359	-	1344.08	-
19962	M	53.3154	168.298	162.605	176.599	123.593	143.936	1172.69	-		14976	M	446.127	630.411	624.486	491.433	200.755	1010.66	1304.48	-
19961	M	40.0653	66.3264	-	-	-	43.5632	262.101	-		15979	M	-	-	-	-	-	-	484.816	-
19960	M	-	141.297	91.9287	-	-	-	568.29	-		15981	M	-	81.241	61.3165	-	-	-	1026.89	-
19957	M	46.023	111.326	109.46	-	-	56.0707	437.875	-		15989	F	-	-	-	-	-	-	-	-
19956	M	81.15	319.856	149.164	112.179	282.2	245.547	3309.57	-		15991	M	-	63.1747	40.3581	-	-	57.6931	554.705	-
19955	M	-	-	-	-	-	-	-	-		15992	F	63.5102	107.803	119.877	23.5	66.8221	160.242	1348.91	-
19951	M	-	-	-	-	-	-	414.588	-		15995	M	-	539.634	212.58	-	-	90.0647	2035.62	-
19948	M	69.6072	249.698	90.8171	154.291	105.74	128.327	358.867	-		15996	F	259.106	194.076	629.899	235.558	-	628.958	725.967	-
19947	M	-	55.6545	48.3121	49.1301	-	-	878.095	-		16708	M	46.0709	66.6668	95.0314	95.6848	-	40.2598	573.569	-
19944	M	-	106.841	66.7663	-	-	68.7028	730.081	-		16742	M	24.5	52.0602	97.7772	24.5	24.5	24.5	450.941	-
19943	M	-	46.0272	-	-	-	50.7929	300.078	-		16766	M	24.5	24.5	24.5	24.5	24.5	24.5	75.2182	-
19942	M	-	-	-	-	-	-	485.296	-		16774	M	23	234.451	23	23	23	23	181.738	-
19940	M	82.7033	351.978	380.233	210.87	118.776	556.012	3061.05	-		16820	M	-	-	-	-	-	-	-	-
19937	M	-	128.265	103.968	-	-	-	473.222	-		16824	M	25	25	105.682	25	25	25	270.563	-
19935	M	-	192.2	97.9373	90.6057	56.195	287.132	1988.44	-		16857	M	117.366	267.14	121.701	42.6468	43.2	170.499	1090.11	-
19933	M	-	-	-	-	-	-	-	-		16876	F	-	-	-	-	-	-	-	-
19932	M	-	181.156	70.6447	131.328	59.7658	157.888	1604.67	-		16880	F	-	43.5926	60.0774	163.64	-	59.851	161.705	-
19931	M	49.8736	61.9996	115.796	210.212	104.259	56.4718	448.952	-		16913	M	-	193.356	43.163	172.256	-	140.982	2084.92	-
19930	M	40.9553	201.375	100.541	207.847	70.2879	86.2146	1112.3	-		16916	M	1121.22	2271.16	1508.93	4234.49	51.6501	1038.74	907.8	-
19928	M	-	313.182	85.9287	248.991	41.9731	139.836	319.385	-		16923	M	-	166.941	-	-	-	190.868	1238.59	-
19923	M	-	107.791	-	-	-	42.1332	711.701	-		16928	M	-	139.517	176.266	-	-	148.454	687.17	-
19922	M	52.7149	232	84.0025	104.073	72.4903	55.0458	3747.6	-		16936	M	-	49.0383	-	-	-	-	123.972	-
19921	M	-	141.972	91.0443	125.055	-	187.831	638.385	-		16938	M	-	52.7944	-	-	-	-	283.755	-
19920	M	48.8538	41.8107	74.2884	134.458	62.7974	62.3514	572.231	-		16952	M	42.3688	178.001	167.843	234.817	52.9784	64.5049	1058.74	-
19918	M	91.836	227.438	152.812	243.616	51.677	201.542	674.093	-		16963	F	-	-	-	-	-	-	69.9049	-
19910	M	-	51.052	-	-	-	-	43.6962	-		16977	M	107.333	-	243.113	85.4022	102.803	83.5135	777.437	-
19901	M	-	43.0365	-	-	-	-	594.291	-		16992	M	73.4109	43.6538	62.2	-	-	-	1292.2	-
19900	M	79.8383	171.933	97.2351	170.156	100.262	161.105	661.769	-		16993	M	-	162.001	95.9414	112.37	-	46.2725	272.867	-
19895	M	40.2561	169.162	115.895	106.697	63.9232	204.972	1349.95	-		18782	M	69.0648	117.857	103.776	107.155	59.1056	120.913	825.557	-
19893	M	559.003	256.55	212.617	1794.05	80.1078	154.858	1627.53	-		18783	M	358.075	263.586	411.66	209.284	215.515	820.133	612.086	-
19885	M	127.453	147.589	254.341	204.704	71.8627	487.451	919.322	-		18787	M	57.3083	-	-	-	-	-	1509.2	-
19882	M	-	64.0483	44.7319	63.0058	61.6217	46.0156	309.558	-		18820	F	41.2991	-	65.1058	-	43.9476	-	212.068	-
19879	M	106.3	341.187	360.563	358.147	102.081	262.8	992.507	-		18836	M	72.2637	140.705	81.4863	-	-	146.36	855.66	-
19874	M	-	96.3626	-	-	-	-	468.492	-		18842	F	23	23	23	23	23	23	23	-
19869	M	48.0503	233.248	253.566	275.862	-	65.2582	545.9	-		18853	M	-	137.042	-	57.0094	-	-	373.612	-
19866	M	93.5018	214.338	153.282	299.633	91.9883	141.773	3066.1	-		18855	M	-	-	-	-	-	-	231.223	-
19865	M	57.5605	92.4337	63.7354	-	-	40.2	283.554	-		18861	M	79.693	206.147	134.813	250.327	149.411	518.506	646.037	-
19863	M	40.3636	-	-	56.6262	-	-	-	-		18872	M	850.643	795.337	326.62	317.932	48.4148	2458.04	2927.3	-
19861	M	-	315.704	-	43.3628	-	55.6388	2429.06	-		18874	M	268.328	466.269	57.7199	76.3403	90.4721	448.225	1794.5	-
19860	M	-	92.9583	-	-	-	65.3054	762.649	-		18891	F	-	130.64	70.5869	77.162	-	194.587	475.959	-
19858	M	-	79.3117	-	-	57.7485	47.6387	691.651	-		18917	F	54.3448	83.9546	56.787	65.7312	53.9748	-	367.956	-
19857	M	-	216.303	172.31	215.811	99.6645	113.359	2954.87	-		18936	M	-	83.9763	-	-	-	-	1182.17	-
19844	M	46.0534	258.009	95.488	199.482	47.3308	58.4151	515.61	-		18957	M	196.025	344.132	284.2	249.604	140.754	219.712	986.152	-
19843	M	-	92.9906	-	-	40.4803	198.686	556.606	-		18965	M	-	96.4737	222	362.018	-	46.7351	767.238	-
19842	M	-	58.8668	-	-	-	-	539.555	-		18972	F	-	-	-	45.9816	-	-	-	-
19841	M	53.719	142.106	208.756	95.4736	54.4437	51.9502	802.452	-		18975	M	-	-	-	-	-	-	151.427	-
19838	M	58.3986	251.725	249.055	205.423	107.814	1053.51	1720.09	-		18980	M	-	71.9465	67.7975	-	-	-	420	-
19836	M	210.647	271.086	232.345	514.745	72.3986	522.809	2529.49	-		18991	M	52.2909	181.699	178.754	66.1328	63.1931	74.0594	379.143	-
19832	M	-	298.722	137.696	83.3367	85.9925	71.6838	2282.06	-		18999	F	177.851	247.555	427.957	167.059	-	146.176	647.88	-
19831	M	147.112	203.534	100.644	245.605	56.5089	248.948	1022.39	-		19726	F	-	-	40.4293	-	-	-	279.403	-
19830	M	-	213.049	67.84	-	-	58.7017	514.073	-		19743	M	50.9996	131.895	45.5754	-	-	-	117.025	-
19829	M	44.7697	430.547	1256.71	1706.73	64.4292	258.767	1473.87	-		19749	F	-	102.895	91.5408	182.225	-	-	403.362	-
19828	M	-	310.403	54.4729	113.956	40.6991	69.0096	3959.19	-		19755	M	328.497	601.588	464.2	354.771	134.275	549.799	1023.52	-
19824	M	72.6304	418.757	127.305	142.496	140.867	85.1643	1565.48	-		19761	M	-	231.967	107.472	-	-	49.1059	937.798	-
19821	M	-	86.7944	63.9045	64.0213	-	54.9551	769.095	-		19779	F	46.9653	142.348	45.6961	-	-	-	503.669	-
19819	M	85.4522	211.704	147.367	219.885	65.1362	136.086	1566.65	-		19804	F	-	73.528	-	-	-	-	108.397	-
19814	M	-	112.615	51.3812	-	-	-	55.3435	-		19823	F	-	-	-	-	-	-	-	-
19812	M	42.1853	198.168	79.307	41.0568	-	57.7893	565.179	-		19845	M	67.9341	185.322	76.1936	700.418	45.5975	164.296	195.341	-
19801	M	93.6101	133.873	577.987	137.5	130.814	149.865	756.336	-		19853	F	153.339	186.718	53.3856	124.689	-	143.941	166.971	-
19795	M	129.697	221.288	217.647	241.196	115.955	152.272	2718.94	-		19858	F	-	154.825	-	-	-	110.782	456.1	-
19793	M	-	541.499	145.423	219.831	-	94.5862	1545.07	-		19859	F	-	45.5716	62.8937	-	-	-	319.566	-
19792	M	-	91.4885	-	-	-	114.174	672.465	-		19860	F	857.099	316.854	91.5637	-	45.4316	523.469	1942.35	-
19790	M	-	61.0075	44.9439	67.6394	45.3975	-	1052.75	-		19862	F	-	-	-	-	-	-	169.875	-
19789	M	-	79.2122	-	-	-	-	662.95	-		19868	F	-	-	-	-	-	-	265.156	-
19787	M	-	169.911	301.64	612.458	44.43	369.759	961.913	61.0021		19915	F	-	80.8708	48.6277	-	-	-	463.159	-
19784	M	-	45.6815	-	-	-	-	200.368	-		19927	F	-	48.7607	50.5922	-	-	-	231.885	-
19776	M	-	42.3778	99.9797	-	49.175	84.6037	1681.04	-		19930	F	-	-	-	-	-	-	161.118	-
19770	M	-	114.232	-	-	-	-	604.181	-		19935	F	-	89.8949	47.2663	-	45.2224	71.8581	569.305	-
19768	M	-	76.8643	254.646	64.2	47.7899	56.4999	483.753	-		19942	F	79.813	352.192	85.1293	-	40.5	109.844	1398.53	-
19767	M	-	61.9905	41.2492	-	44.8556	-	1402.23	-		19949	F	121.993	122.335	89.5234	-	45.3137	83.9002	1088.63	-
19761	M	-	-	-	67.5254	-	44.6042	127.497	-		19985	F	122.813	304.562	174.332	45.5135	124.073	153.879	1407.36	-
19758	M	89.8569	295	282.046	163.76	127.251	157.701	2707.91	-		19999	F	1015.79	135.927	643.717	1204.16	75.8667	285.346	1065	-
19757	M	146.71	494.023	75.0757	-	41.1886	92.0705	680.814	-
19748	M	77.9099	314.945	77.2779	61.4029	41.2399	266.091	1387.38	-
19744	M	-	72.71	-	-	-	41.2	2656.54	-
19743	M	-	232.476	120.845	44.9976	43.007	225.871	3038.01	-
19742	M	-	98.2841	309.394	74.3729	-	66.3291	396.8	-
19740	M	73.9701	205.642	336.867	310.304	87.4438	248.533	3829.85	-
19738	M	-	67.0234	-	-	-	47.576	447.979	-
19732	M	60.2871	69.5753	81.919	75.8973	103.015	58.9061	780.985	-
19730	M	54.9182	257.738	66.6642	65.5946	-	253.465	1671.62	-
19728	M	-	88.2979	151.1	-	-	64.523	1214.16	-
19724	M	169.155	175.66	295.57	195.29	114.734	112.984	1459.66	-
19722	M	262.53	292.563	107.614	44.7116	-	279.144	1096.84	-
19717	M	278.953	290.325	277.915	339.192	49.8584	170.685	1996.34	-
19711	M	46.464	165.705	180.846	59.0974	49.9939	-	680.157	-
19708	M	196.044	62.6123	292.018	147.301	194.185	534.648	1252.1	-
19703	M	-	431.074	65.9635	-	-	54.6875	2420.27	-
19700	M	57.9645	110.653	58.5177	-	-	98.5695	707.697	-
19694	M	44.784	149.859	90.6856	-	70.1179	258.625	1683.64	-
19692	M	143.123	60.0554	219.512	101.178	95.3617	312.439	844.137	-
19689	M	-	62.2251	-	64.7033	-	-	941.1	-
19688	M	140.665	279.68	227.517	246.72	-	49.7901	2025.78	-
19684	M	-	61.0691	77.2741	-	48.5394	111.861	1909.15	-
19683	M	46.9894	76.9231	122.268	131.38	149.694	119.463	333.094	-
19681	M	41.1945	115.858	197.445	118.179	47.6	46.4652	312.007	-
19678	M	-	41.4473	-	-	-	-	563.021	-
19676	M	62.2183	229.987	163.88	121.273	57.9156	77.9854	2225.87	-
19670	M	88.7226	168.048	78.6168	162.175	42.3053	65.6487	707.402	-
19669	M	44.9144	181.485	78.0559	114.848	-	109.517	1704.41	-
19668	M	-	177.667	151.879	102.105	-	159.371	492.211	-
19666	M	-	98.3175	49.6433	-	-	-	687.344	-
19663	M	-	412.003	677.418	606.511	48.3026	323.904	1955.09	-
19662	M	52.3344	112.932	121.367	139.463	64.4489	54.0859	1947.71	-
19661	M	74.271	432.591	146.211	59.9467	55.7249	603.379	3154.62	-
19659	M	-	54.0704	-	-	-	-	633.789	-
19655	M	-	83.5055	48.665	51.0902	-	-	654.537	-
19654	M	56.8756	209.338	161.264	138.698	104.003	118.755	1993.79	-
19646	M	276.471	264.311	197.457	187.897	100.749	686.671	1528.98	-
19645	M	57.5642	71.3453	162.636	592.07	54.9335	207.249	648.657	-
19644	M	92.0766	113.79	66.8615	109.256	76.3558	89.9511	312.063	-
19642	M	310.923	376.633	214.258	268.352	217.085	568.554	5498.51	-
19641	M	-	125.677	850.351	197.499	394.807	271.03	1005.36	-
19629	M	-	57.9258	45.9614	-	-	111.267	1121.79	-
19628	M	51.2	61.6505	96.0872	76.6603	45.8055	-	2060.68	-
19627	M	55.4923	225.441	143.656	145.808	66.0481	71.5123	2263.29	-
19620	M	49.7969	133.877	74.6358	63.0406	-	68.4218	1106.79	-
19619	M	-	68.4152	82.422	74.5512	-	43.8063	649.311	-
19617	M	61.7118	92.0669	-	131.809	72.7031	54.5733	512.324	-
19614	M	-	120.893	95.1785	68.314	64.326	76.9868	1544.18	-
19607	M	98.4129	90.3058	-	-	-	81.9966	676.505	-
19593	M	41.8372	144.197	176.155	177.593	107.557	129.845	2135.15	-
19589	M	-	75.5835	-	-	-	43.165	86.217	-
19588	M	-	248.063	154.609	158.37	-	238.969	1267.99	-
19585	M	-	164.712	-	74.3308	91.8365	135.355	1633.72	-
19579	M	208.086	230.392	150.991	123.244	88.2746	244.2	740.542	-
19578	M	119.517	531.954	355.104	116.495	60.0543	569.385	1161.15	-
19576	M	-	45.3801	-	-	-	-	561.45	-
19574	M	45.7157	77.2376	69.424	57.9326	-	54.8171	722.874	-
19573	M	-	-	-	54.7706	-	-	354.718	-
19571	M	44.4219	153.043	128.169	-	-	-	508.328	-
19567	M	58.9456	43.2172	88.7426	104.966	60.897	-	541.21	-
19566	M	-	265.851	141.19	65.4638	70.4766	65.1555	239.293	-
19563	M	70.0185	320.683	148.395	102.888	61.1674	98.4805	2339.3	-
19559	M	40.2317	220.1	289.643	340.456	62.3889	269.654	1287.4	-
19554	M	129.16	575.591	372.345	241.262	310.28	1095.74	5239.45	-
19552	M	-	-	-	-	-	-	334.767	-
19551	M	-	271.933	75.0582	66.5058	-	71.9342	1215.66	-
19550	M	-	101.38	-	-	-	-	1017.72	-
19547	M	49.2931	57.5623	-	50.4168	41.7259	-	127.899	-
19544	M	-	178.396	390.364	44.1794	-	51.6079	478.824	-
19542	M	-	61.8182	140.958	-	124.023	-	572.979	-
19537	M	60.9323	74.3214	88.9815	51.0602	47.048	-	208.2	-
19532	M	54.2802	65.4024	-	116.35	-	-	759.818	-
19528	M	-	187.264	444.183	380.916	54.7707	51.1262	1414.28	-
19521	M	77.2774	77.267	81.8954	84.6096	47.1804	83.9217	2105.74	-
19520	M	-	207.297	63.7287	45.4555	-	101.233	776.636	-
19519	M	82.3128	597.913	322.37	653.285	180.844	106.939	5160.05	-
19514	M	77.2923	653.596	288.446	195.391	86.4481	452.637	3213.8	-
19510	M	-	375.799	426.19	430.718	56.6998	42.33	3961.78	-
19507	M	42.2346	485.247	195.854	92.7972	79.3359	257.343	129.515	-
19505	M	160.605	389.142	61.4293	145.261	55.7268	340.396	2791.16	-
19500	M	48.5633	94.6336	42.2521	55.1877	46.4344	-	922.195	-
19497	M	51.5392	92.7988	49.2913	62.1348	-	46.2615	383.749	-
19493	M	53.1015	382.245	643.029	99.0976	41.2871	109.212	1789.78	-
19490	M	49.3031	137.168	-	85.4737	40.0371	47.2	351.923	-
19489	M	-	77.8905	-	-	-	50.8556	248.101	-
19486	M	-	136.372	95.6038	149.28	-	-	993.211	-
19485	M	72.4564	52.4145	85.8653	69.58	54.2138	126.773	372.775	-
19477	M	-	145.228	53.2	-	41.4461	159.835	1316.29	-
19475	M	113.716	138.274	144.124	134.97	213.016	88.989	1215.85	-
19474	M	-	1151.63	278.661	133.192	40.3265	116.1	1666.44	-
19471	M	77.9091	122.573	110.35	154.875	53.4223	92.9754	621.718	-
19469	M	45.8296	109.146	110.74	141.267	61.8432	60.0135	259.149	-
19466	M	55.8794	-	-	56.2313	45.9686	-	114.502	-
19463	M	298.991	738.049	82.7195	-	60.9056	862.633	1313.46	-
19455	M	-	187.16	174.945	-	396.57	91.5073	1874.19	-
19454	M	202.778	406.669	236.402	303.129	44.9645	212.427	2556.06	-
19453	M	-	153.299	48.6027	-	-	54.9635	2574.22	-
19448	M	63.8192	209.427	196.234	64.1198	-	100.531	1976.42	-
19445	M	-	95.6763	41.619	-	-	-	688.449	-
19444	M	-	148.042	-	-	-	-	268.558	-
19443	M	72.3956	159.359	83.9353	51.3718	58.0933	54.1024	1643.55	-
19441	M	-	151.583	104.367	-	83.8977	146.923	1942.88	-
19440	M	150.639	244.254	86.5	83.1303	40.9856	118.035	703.36	-
19434	M	76.9089	75.8509	50.3116	83.9277	40.2916	40.2424	663.415	-
19432	M	51.716	143.126	85.1212	117.971	44.9219	125.961	1156.78	-
19431	M	50.5347	296.818	91.6739	58.2779	145.681	72.2657	3049.31	-
19429	M	-	125.968	42.9627	-	-	57.2953	470.794	-
19428	M	121.728	212.149	101.728	156.322	72.4012	75.1376	832.268	-
19424	M	107.981	287.589	53.2112	-	-	278.257	607.067	-
19421	M	-	47.0076	47.1106	-	43.3012	-	320.898	-
19420	M	78.3421	119.432	43.5501	105.745	43.0627	103.038	459.835	-
19419	M	55.8747	389.385	1092.05	549.836	81.6904	267.802	2964.53	-
19418	M	110.367	133.63	164.859	98.9939	63.1297	196.395	776.569	-
19417	M	-	63.7685	-	-	-	189.588	1478.53	-
19416	M	46.0906	71.0513	96.6194	417.548	70.7063	51.0503	409.577	-
19415	M	45.0468	77.1576	58.0083	57.2277	49.9139	42.8353	825.778	-
19412	M	42.4871	161.761	55.3697	66.8592	42.6102	100.598	2415.88	-
19409	M	43.3931	57.2389	52.794	93.9373	-	49.8323	1328.86	-
19406	M	-	-	-	-	-	-	199.229	-
19405	M	99.9675	112.289	228.037	252.425	69.9355	81.0198	1033.59	-
19399	M	79.5853	98.0529	52.9096	89.5407	53.3533	-	547.636	-
19398	M	49.7689	56.7784	57.3828	71.1029	-	45.0347	2167.64	-
19385	M	-	277.959	115.259	149.278	40.3665	68.2	1925.39	-
19383	M	-	76.8061	-	-	-	74.8409	3909.01	-
19373	M	101.711	143.548	132.601	139.013	110.939	96.0281	1269.34	50.7506
19372	M	-	57.8765	-	-	-	-	778.549	-
19369	M	155.366	64.2733	134.359	87.666	-	102.609	69.3997	-
19363	M	101.189	84.2315	84.0856	350.359	104.235	149.91	315.791	-
19362	M	54.1715	198.729	237.329	331.46	-	197.873	1051.76	-
19361	M	-	67.9301	99.0773	57.4583	-	-	392.571	-
19360	M	-	55.4587	71.3218	-	-	-	826.98	-
19359	M	-	118.951	105.856	141.446	50.1274	40.2212	435.535	-
19358	M	111.898	618.256	619.242	180.489	145.183	844.127	3322.73	-
19352	M	89.4216	146.989	126.549	160.15	71.5997	95.1754	1773.89	-
19350	M	79.7359	147.142	118.433	119.707	-	231.853	584.142	-
19346	M	-	117.567	140.324	76.7995	-	-	364.334	-
19344	M	-	95.4806	190.54	74.4121	-	180.35	607.131	-
19342	M	-	61.9718	51.1889	-	-	-	1267.72	-
19335	M	-	95.2146	-	-	-	47.4933	1073.49	-
19334	M	-	81.1859	64.6256	-	40.7264	-	1121.15	-
19332	M	-	-	65.4811	56.8636	-	-	472.715	-
19329	M	-	152.129	-	-	-	49.3265	164.413	-
19328	M	-	102.461	41.6194	-	-	71.5469	1770.84	-
19322	M	-	44.9016	58.4375	49.1772	-	-	394.75	-
19316	M	-	82.8686	69.7119	41.1887	-	-	616.093	-
19310	M	-	139.066	-	-	-	45.5605	293.315	-
19308	M	122.766	599.406	357.936	557.916	-	521.128	4481.5	-
19305	M	50.1663	200.522	105.606	-	74.1186	44.5565	1059.93	-
19298	M	253.921	362.797	498.993	715.432	218.547	581.573	1227.14	-
19296	M	55.5275	75.9768	54.6172	67.9215	-	-	393.112	-
19295	M	91.5512	227.435	135.141	104.164	76.291	134.966	1346.33	-
19294	M	102.008	81.1453	127.793	112.949	74.984	129.386	613.998	66.05
19291	M	-	41.4554	-	-	-	-	171.232	-
19287	M	-	62.1723	-	164.805	-	-	932.217	-
19285	M	48.6309	211.357	-	177.415	41.6961	75.8866	1196.99	-
19283	M	-	72.6242	-	53.6919	-	-	289.743	-
19278	M	61.7182	81.3947	96.3951	83.5457	-	-	2084.05	-
19276	M	86.0555	71.5194	86.1739	104.081	90.7197	71.6291	205.186	64.0934
19266	M	-	92.8377	54.825	50.6547	-	73.4131	886.218	-
19259	M	290.845	288.544	133.502	269.023	66.9636	330.654	2788.08	-
19254	M	52.0823	156.326	-	51.1515	-	49.4214	941.443	-
19252	M	48.3186	179.968	172.745	87.8834	-	60.2138	1594.94	-
19250	M	-	289.997	510.926	380.274	-	72.0395	4955.89	-
18976	M	-	82.6906	88.5115	-	953.504	54.0368	285.191	-
18973	M	86.517	233.102	239.744	292.946	60.6771	1104.64	1229.84	-
18971	M	-	95.5092	54.8872	-	44.4354	83.0522	389.668	-
18969	M	117.173	550.798	891.863	1334.71	-	284.294	1217.3	-
18953	M	-	485.347	83.2514	229.108	67.6911	744.251	4296.47	-
18946	M	-	-	-	-	-	-	281.978	-
18942	M	59.7434	570.92	92.9132	-	-	78.5088	3223.76	-
18932	M	-	-	-	-	-	-	68.0922	-
18930	M	-	105.861	-	-	-	125.466	374.108	-
18919	M	94.693	378.979	552.277	825	53.0691	102.827	2125.36	-
18909	M	-	287.173	596.187	275.959	-	41.9096	302.818	-
18906	M	-	-	-	-	-	-	98.2983	-
18905	M	-	148.109	-	-	-	40.1923	1616.26	-
18897	M	-	49.2686	-	-	-	-	389.36	-
18888	M	42.0235	80.5508	71.9888	60.1285	-	98.4424	376.169	-
18887	M	-	76.6407	-	46.1826	-	-	701.518	-
18880	M	-	-	-	-	-	-	461.461	-
18877	M	1863.06	1633.64	126.8	944.097	251.419	2498.23	2404.35	-
18865	M	-	273.088	-	-	-	54.4363	1324.98	-
18860	M	-	412.67	111.528	63.4042	-	58.2387	5653.48	-
18855	M	-	257.793	76.7112	104.824	40.0501	-	963.638	-
18840	M	-	59.5998	-	-	-	-	288.748	-
18839	M	66.1175	140.995	53.8655	127.976	-	55.3625	185.4	-
18829	M	-	80.0732	80.4506	-	57.5509	-	2905.33	-
18818	M	65.7395	387.592	525.381	345.71	44.6594	359.602	1295.28	-
18814	M	105.675	658.773	527.081	164.671	159.059	152.386	1882.86	-
18806	M	97.2	218.145	278.439	-	50.8017	65.9415	539.601	-
18789	M	-	-	-	-	-	-	59.2179	-
18785	M	58.8743	186.44	133.417	72.9012	81.7212	61.6112	2064.64	-
18782	M	-	96.5697	-	43.431	-	52.6086	957.98	-
18766	M	-	242.003	65.5471	-	-	46.4545	993.836	-
18763	M	-	62.3319	-	-	-	-	158.642	-
13960	M	46.0647	116.5	166.741	92.0695	78.8991	91.3598	1127.74	-
13943	M	51.4014	247.386	204.69	241.12	60.198	275.188	4179.64	-
13900	M	2905.82	1070.38	214.013	118.778	73.0342	2356.17	864.877	-
13891	M	-	129.83	665.95	1019.15	-	511.915	431.197	-
11999	M	-	44.4255	49.7687	66.6275	-	-	328.596	-
11995	M	102.177	212.2	214.647	152.077	74.7379	96.7264	4385.85	-
11994	M	80.1727	905.379	154.168	116.773	135.173	1096.88	3045.07	-
11979	M	-	121.515	66.0578	64.5415	-	65.478	1498.41	-
11802	M	-	61.2623	-	-	-	-	241.769	-
11699	M	46.5892	131.772	70.0124	87.7134	41.1953	89.5148	827.962	-
11697	M	102.861	174.457	207.844	239.145	147.56	129.647	3145.4	-
11696	M	52.7016	431.125	746.288	957.731	69.4455	356.162	3505.2	-
11694	M	59.7576	1127.87	376.616	123.651	78.5137	341.555	2626.19	-
11693	M	153.692	192.535	184.263	181.684	185.743	121.873	2143.57	-
11683	M	55.0641	132.667	61.5971	69.5211	61.7902	130.372	780.33	-
11679	M	61.9133	55.3082	-	55.2527	59.0326	50.7055	295.9	-
11675	M	136.649	578.115	192.602	336.564	79.4978	115.784	2672.32	-
11668	M	52.1626	309.866	251.31	135.819	115.084	364.753	3732.58	-
Z1	M	-	50.4941	55.8006	69.9468	-	-	123.678	-
